# Supplementary material for: Modification patents across multiple NDAs in pharmaceutical protections
Source: Health Aff Sch. 2026 May 21;4(6):qxag123. doi: 10.1093/haschl/qxag123 (PMC13247993; doi:10.1093/haschl/qxag123)
Supplement: qxag123_Supplementary_Data [file qxag123_supplementary_data.zip]

Archive with 3 entries (3 files):
- 2026-01-30 Ramy Alsaffar Author Disclosure Form copy.docx
- 2026-01-30 Robin Feldman Author Disclosure Form copy.docx
- 2026-01-30 Tanziuzzaman Sakib Author Disclosure Form copy.docx
